# Supplementary material for: Clinical Prediction Scoring Scheme for 24 h Mortality in Major Traumatic Adult Patients
Source: Healthcare (Basel). 2022 Mar 20;10(3):577. doi: 10.3390/healthcare10030577 (PMC8955897; doi:10.3390/healthcare10030577)
Supplement: Supplementary file 1 [file healthcare-10-00577-s001.zip]

Archive with 1 entries (1 files):
- healthcare-1635844-supplementary.xlsx
