# Supplementary material for: Clinical Prediction Scoring Scheme for 24 h Mortality in Major Traumatic Adult Patients
Source: Healthcare (Basel). 2022 Mar 20;10(3):577. doi: 10.3390/healthcare10030577 (PMC8955897; doi:10.3390/healthcare10030577)
Supplement: Supplementary file 1 [file healthcare-10-00577-s001.zip › healthcare-1635844-supplementary.xlsx]

## Sheet: Sheet1
General design	Predictor	score	coding instruction
	Systolic blood pressure ≥ 90 mmHg		yes=1, no=0
	Tachycardia ≥ 120 bpm		yes=1, no=0
	Glasgow coma scale ≤ 8		yes=2, no=0
	Traffic injury		yes=1, no=0
	TERMINAL-24 score	0
Interpretation	Score	Mortality rate(%)	Clinical decision
	0	2	Discharge and follow up
	1	4.9	Admit to observation unit
	2	7	Admit to general ward/planning to refer
	3	11.6	Admit to ICU/Early refer to trauma center
	4	16.1	Early consult surgeon for operation
	5	50	Rapid resuscitation and intensive ED care with surgeon
Example scenario	The multiple trauma patient came to the ED with a history of motorcycle accident. He had low systolic blood pressure of 80 mmHg and pulse rate 124 bpm.
	He was alert and complaint of abdominal pain.
	Predictor	score	coding instruction
	Systolic blood pressure ≥ 90 mmHg	1	yes=1, no=0
	Tachycardia ≥ 120 bpm	1	yes=1, no=0
	Glasgow coma scale ≤ 8	0	yes=2, no=0
	Traffic injury	1	yes=1, no=0
	TERMINAL-24 score	3
Interpretation	Score	Mortality rate(%)	Clinical decision
	0	2	Discharge and follow up
	1	4.9	Admit to observation unit
	2	7	Admit to general ward/planning a refer to trauma center
	3	11.6	Admit to ICU/Early refer to trauma center
	4	16.1	Early consult surgeon for operation
	5	50	Rapid resuscitation and intensive ED care with surgeon
Interpretation	The calculated TERMINAL-24 score was 3, which indicated two clinical decisions. He should be admitted to ICU, or immediately referred to a trauma center.
